# Supplementary material for: Phospho-RPA2 predicts response to platinum and PARP inhibitors in homologous recombination–proficient ovarian cancer
Source: J Clin Invest. 2025 May 20;135(13):e189511. doi: 10.1172/JCI189511 (PMC12208538; doi:10.1172/JCI189511)
Supplement: Supporting data values [file jci-135-189511-s010.xlsx]

## Sheet: Table1, Fig1, Supp Fig4-5
Race	Age	Attg	NeoCA125	ICSCA125	Ascites	IPChemotherapy0no1yes	PrimarySite1ovary2Fallopiantube3peritoneum4mixed	FinalPath1serous2endometrioid3mixedHistologyType	Finalpathstage	FinalPathIIIB0IIIC1IV2Stage	FinalPathGrade	RFSCensored0didnotprogress1ifprogressed	RFSdaysfrominitialbx	RFSdaysfromtumordebulking	RFSMonths	DateofInitialBx	DateofTumorDebulking	DateofDeath	OS	OSmonths	OSCensored0ifalive1ifdead	Dateoffollowupifalive	CRS	RAD51gt5FociNeo1	ICS1	RAD51POSNEG	ChangefromNeoICS	HRDScoreNEO	HRDScoreICS	LOHNeo	LOHICS	NeoHRGene	ICSHRGene	SNVs	SNVICS	SBS3	BRCA12Mutations0no1BRCA12BRCA23notesting	CyclesofChemotherapy	Debulkingstatus0NGR1optimal2suboptimal	PARP	RAD51Low	RAD551High	LOHHighNeo	HRDHighNeo	CRS3	BRCAMutation	HRDLowNeo	LOHLowNeo	NoBRCAmut
Black		Mutch	3180	93.4		0	1	1	IIIC	1	3	1	400	326	10.8667	2014-12-11	42058	2018-06-06	1199	39.9667	1		1	28.32	26	POS											0	3	0	0	0	1			0	0			1
Black		Hagemann	1500	38.4	1	0	1	3	IIIC	1	3	1	317	233	7.76667	2014-12-30	42087	2018-09-01	1257	41.9	1		1	34.62	32.5	POS	-2.12					1	1				1	3	0	0	0	1			0	1			0
White		Hagemann	2361	87.6	1	1	1	1	IIIA	1	3	1		1129	37.6333	2015-03-09	42185	2021-03-01	2071	69.0333	1		3	9.6	8.82	NEG	-0.78					1	1				1	4	0	0	1	0			1	1			0
White		Mutch	1652	132.3	0	0	1	1	IIIC	1	3	1	358	263	8.76667	2015-03-23	42181	2017-04-15	659	21.9667	1		3	2.86	5	NEG	2.14										3	4	1	0	1	0			1
White		McCourt	1561		1	0	1	1	IVA	2	3	1		1235	41.1667	2015-05-04	42198		2661	88.7	0	2022-10-25	3	4.76	9	NEG	4.24										0	3	0	0	1	0			1	0			1
White		Mutch	362	5.2	1	0	1	1	IIIB	1	3	1	674	604	20.1333	2015-06-22	42247	2018-07-22	1056	35.2	1		3	0	0	NEG	0										3	3	0	0	1	0			1
White		Powell	2424	884	1	0	1	1	IIIC	1	3	1	1129	1045	34.83	2015-07-27	42296			82.43	0		3	35.8	31	POS	-4.8										0	3	0	0	0	1			1	0			1
White	68	McCourt	344	194	0	0	2	1	IIIC	1	3	1	339	233		2015-08-31	42353	2017-03-13	454	15.1333	1		2	15	23.3	POS	8.3	3	0	1	0	0	0	129775	43.2583	0	0	3	0	0	0	1	0	0	0	0	1	1	1
White	83	Powell/McCourt	1786	104.8	1	0	1	1	IIIC	1	3	1	464	386	12.8667	2015-08-31	42325	2020-04-14	1610	53.6667	1		1	34.31	44.55	POS	10.24	6	42	1	14	0	0	149327	49.7757	0	0	3	2	0	0	1	0	0	0	0	1	1	1
White	69	Mutch	3099	7	1	0	1	1	IIIA	1	3	1	398	293	9.76667	2015-09-17	42369	2018-12-09	1074	35.8	1		3	8	2			50		8		0	0	153607	51.2023	0	0	3	0	0	1	0	0	1	1	0	0	1	1
Black or African American	70	McCourt/Fuh	1946.4	26	1	0	3	1	IV	2	3	1	832	699	23.3	2015-09-29	42409	2018-12-26	1051	35.0333	1		3	0	8	NEG	8	63	14	17	1	1	1	216632	72.2107	0	1	3	0	0	1	0	1	1	1	1	0	0	0
white		Mutch	5536	153	1	0	1	1	IIIC	1	3	1	973	886	29.5333	2015-10-16	42380	2020-12-10	1795	59.8333	1		3	1.8	3	NEG	1.2										0	3	0	0	1	0			1	0			1
White	80	McCourt	275	27.9	1	0	1	1	IIIB	1	3	1	378	223	7.43333	2015-11-30	42493	2017-03-17	318	10.6	1		2	43.75	41.67	POS	-2.08	0	0	0	0	0	1	119811	39.937	0	0	6	0	0	0	1	0	0	0	0	1	1	1
white		Mutch	815	26.6	0	0	1	1	IIIB	0	3	1	426	328	10.9333	2015-12-31	42467	2020-02-20	1414	47.1333	1		2	47.66	31.68		-15.98										0	3	0	0	0	1			0	0			1
White	66	Thaker	661	75.3	1	0	1	1	At least IV	2	3	1	174	90	3	2016-02-16	42500	2017-10-15	523	17.4333	1		1	56.7	45.5	POS	-11.2	69	2	19	0	1	1	178937	59.6457	0	2	3	2	0	0	1	1	1	0	1	0	0	0
White	79	Thaker	2049	48.2	1	0	1	1	IIIB	1	3	1	619	524	17.4667	2016-03-04	42528	2022-03-25	2117	70.5667	1		3	6.09	41.94	NEG	35.85	1	51	0	7	1	1	225470	75.1567	0	1	3	0	1	1	0	0	0	1	1	1	1	0
White	63	McCourt	638	39.3	1	0	1	1	IIIC	1	3	1	708	612	20.4	2016-04-06	42562		2292	76.4	0	2022-10-20	1	5.88	57.14	NEG	51.26										2	3	0	1	1	0			0	0			1
Black or African American	75	McCourt	93.4	11.7	1	0	1	1	IIB	1	3	1	1137	1052	35.07	2015-12-21	42444	2019-09-18	1282	42.7333	1		3	17.24	18.67	POS	1.43	78	8	20	0	0	1	119590	39.8633	0	0	3	0	0	0	1	1	1	1	0	0	0	1
White	62	McCourt	751	12.2	1	0	1	1	IIB	1	3	1	408	297	9.9	2016-03-22	42562	2019-03-18	980	32.6667	1		3	3.68	27	NEG	23.32	5	60	1	19	0	0	86425	28.8083	0	0	3	0	1	1	0	0	0	1	0	1	1	1
White	68	Powell	5613	565	1	0	2	1	IIIB	1	3	1	488	351	11.7	2016-06-09	42667	2019-06-08	957	31.9	1		2	30.7	15	POS	-15.7	1	54	0	6	0	1	433868	144.623	0	0	4	2	0	0	1	0	0	0	0	1	1	1
White	60	Hagemann	3211	35.8	1	0	1	1	IIIA	1	3	1	561	457	15.2333	2016-07-13	42668	2022-04-06	1989	66.3	1		1	59.5	32.4	POS	-27.1	51	3	13	0	1	1	85018	28.3393	0	1	3	0	1	0	1	0	1	0	1	0	1	0
White	69	Kuroki	456.5	28.2	0	0	1	1	IIIB	2	3	1	539	433	14.4333	2016-09-19	42738		2122	70.77	0		3	4.5	2.9	NEG	-1.6	61	62	16	18	1	1	144966	48.322	0	1	3	1	1	1	0	1	1	1	1	0	0	0
White	57	Kuroki	107.5	3.1	1	0	2	1	IVA	2	3	1	289	201	6.7	2016-11-04	42766	2021-08-10	1652	55.0667	1		2	44.6	37.5	POS	-7.1	79	58	21	11	0	1	117442	39.1473	0	0	3	0	0	0	1	1	1	0	0	0	0	1
White	73	Kuroki	1988	247.1	1	0	3	1	IIIC	1	3	1	320	233	7.76667	2016-12-02	42793	2018-05-21	448	14.9333	1		1	30	43			7	25	1	8	0	0	176113	58.7043	0	0	3	0	0	0	1	0	0	0	0	1	1	1
black		Mutch	2363		1	0	1	3	IV	2	3	-	-	-		2017-05-15	-	2020-05-20	1101	36.7	1		1	52													1				0	1			0	0			1
White	43	McCourt	1711	149	1	0	2	1	IIIC	1	3	1	190	106	3.53333	2017-06-15	42985	2019-12-28	842	28.0667	1		1	23				75	3	21	1	0	0	116290	38.7633	0	0	3	0	1	0	1	1	1	0	0	0	0	1
White	73	Kuroki	3117	78.2	1	0	3	1	IIIC	1	3	1	595	513	17.1	2017-09-22	43082		1770	59	0	2022-10-18	3	27.5	20			0	2	0	0	0	0	110232	36.744	0	0	3	0	1	0	1	0	0	1	0	1	1	1
Black or African American	68	Mutch	2886	201.9	1	0	1	1	IIIC	1	3	-	-	-		2018-01-05	43192	2018-05-06	34	1.13333	1		2	37.1	22.5	POS	-14.6					0	0	30531	10.177	0	3	3	2	0	0	1			0
white		Hagemann	272.9		1	0	1	1	III	1	3	1	0	0		2018-01-31	-	2018-05-22	111	3.7	1		1	28													0				0	1			0	0			1
White	48	Thaker	1447	132.5	1	0	1	1	III	1	3	1	108	24	0.8	2018-02-16	43231	2020-04-22	712	23.7333	1		1	19.6	18.6	POS	-1	83	79	25	19	1	1	150315	50.105	0	0	3	2	0	0	1	1	1	0	0	0	0	1
White		Fuh			1		1	1	IIIC	1	3	1	281	185	6.16667	2018-04-26	43312	2021-03-03	946	31.5333	1		1	7	15												0	3	0	0	1	0			0	0			1
[truncated: 15 more columns]

## Sheet: Table1, Fig3-5, Supp Fig8-1 
Patient	Race	RAD51HightoLow	age	stage	Optimal_debulkingyes1no0interval2	died	osmonths	recurrenceyes1no0	pfsmonths	RAD51recur	RAD51Highrecur	RAD51Lowrecur	RAD51HighSwap	pRPA2recr	pRPA2Highrecur	recurrencePFS	Recurtodeath	censurerecurr	RecurrentLowRisk	neoadjuvantyes1no0	BRCA	parpi	PARPFrontLine	PARPFrontVERIFIED	PARPTiming	PARPFinalAnalysis	PFSafterPARP	CensorafterPARP	RAD51HighPrimaryYorN	RAD51HighMet	PanMAgree	RAD51HIGH	HighLowHet	pRPANumberPrimary	pRPAHighPrimary	pRPANumberMet	pRPAHighMet	FINALPRA	pRPALowRisk2	ICSSample	NeoRAD51	NeopRPA	ICSRAD51	ICSpRPA	MetRAD51	MetpRPA2	PARPRAD51Low	HRDPositive	RecurrPlatSen
1			83	3	2	1	56	1	14											1	0	0	0						0	0	0	0	0	7.6	0			0	1
2			77	3	1	0	103	1	12											0	0	0	0						1	0	1	1	2	21	1			1	1
3			58	3	1	1	33	1	12											0		0	0						1	1	0	1	1	0.17	0			0	0
4			64	4	2	1	21	1	0											1		0	0						1	0	1	1	2	8.7	0			0	0
5			63	3	0	1	22	1	5											0		0	0						1			1	1	3.4	0			0	0
6			75	3	1	0	42	0	36											0		0	0						1	1	0	1	1	7.5	0			0	0
7			80	4	1	1	5		1											0		0	0						1	1	0	1	1	19.7	1			1	1
8			65	3	1	0														0		0	0						1	1	0	1	1	18.9	1			1	1
9			64	4	0	1	10	1	0											0		0	0							1		1	1	10.04	0			0	0
10			73	3	2	0	21	1	12											1		0	0						0			0							1
11			63	3	1	0	92	0	88											0	0	0	0						0	1	1	0	2	24.2	1			1	1
12			73	3	2	1	16	1	8											1		0	0						1	0	1	1	2	10.2	0			0	0
13			65	4	0	1	13	1	1											0		0	0						1	1	0	1	1	12.2	0			0	0
14			77	4	1	1	29	1	10											0		0	0						0	0	0	0	0	22.9	1			1	1
15			73	3	0	1	34	1	12											0		0	0						0	0	0	0	0	19.4	1			1	1
16			70	3	1	1	83	1	47											0		1			4				1			1	1	25.2	1			1	1
17			77	3	0	1	16	1	4											0		0	0						1	1	0	1	1	7.8	0			0	0
18			74	3	1	1	20	1	8											0		0	0						1	0	1	1	2	34	1			1	1
19			70	3	1	1	71	1	12											0	0	1			4				1	1	0	1	1	5.5	0			0	0
20			68	3	1	0	98	0	94											0	2	0	0						0	0	0	0	0	23.1	1			1	1
22			74	4	1	1	23	1	12											0	0	0	0						0			0	0	0	0			0	1
23			72	3	0	1	71	1	16											0		0	0						1	0	1	1	2	27.3	1			1	1
24			81	3	1	0	97	1	29											0	0	0	0						0	0	0	0	0	19.2	1			1	1
25			67	3	0	0	96	1	70											0	0	0	0						1			1	1	36.1	1			1	1
26			66	3	0	1	29	1	7											0	2	0	0						1	1	0	1	1	21.9	1			1	1
27			70	4	1	0	86	0	82											0	0	0	0						0	1	1	0	2	23.8	1			1	1
28			73	3	1	1	10	1	5											0		0	0						1	1	0	1	1	10.3	0			0	0
29			59	3	1	0	73	1	4											0	1	0	0						1	1	0	1	1	23.4	1			1	1
30			55	3	0	1	87	1	18											0	0	1			4				1			1	1	19.6	1			1	1
31			69	4	0	1	35	1	1											0	0	0	0						1	0	1	1	2	12.2	0			0	0
32			60	3	1	0	110	1	20											0	0	0	0						1	1	0	1	1	46.2	1			1	1
33			69	4	0	1	32	1	4											0	0	0	0						1	1	0	1	1	48.7	1			1	1
34			61	3	2	1	31	1	4											1		0	0							1		1
35			63	3	1	1	32.2	1	16											0	0	0	0						1	1	0	1	1	27.4	1			1	1
36			81	3	0	1	29													0		0	0						1			1	1	32	1			1	1
37			81	3	2	1	32	1	7											1	0	0	0						1	0	1	1	2	4.5	0			0	0
38			71	3	2	1	42	1	10											1	0								1	1	0	1	1	2.6	0			0	0
39			80	4	2	1	29	1	8											1		0	0							0		0	0	3.83	0			0	1
40			87	3	2	1	11	1	0											1	0	0	0						1	0	1	1	2	9.1	0			0	0
41			87	4	2	1	7													1		0	0						1			1	1	0.71	0			0	0
42			75	3	1	1	15													0		0	0						1	1	0	1	1	15	0			0	0
43			70	3	1	0	63	1	13											0	0	1			4				1	0	1	1	2	22.3	1			1	1
44			67	3	1	0	56	1	21											0	0	1			4				1	1	0	1	1	26.7	1			1	1
45			72	4	1	1	44	1	7											0	0	0	0						1	0	1	1	2	29.72	1			1	1
46			55	4	1	0	53	1	37											0	0	0	0						1	0	1	1	2	21.02	1			1	1
47			74	3	1	1	12.9	1	6											0		0	0						1	1	0	1	1	8.5	0			0	0
48			69	3	0	0	34	1	11											0	0	1			4				1	1	0	1	1	14.7	0			0	0
49			55	3	1	1	29	1	11											0	0	1			4				0	0	0	0	0	28.3	1			1	1
50			62	3	1	0	48	0	43											0	0	0	0						1	1	0	1	1	25.6	1			1	1
51			82	3	2	1	5													1	0	0	0						1			1	1	34.9	1			1	1
52			85	3	1	0	62	0	56											0	0	0	0							1		1	1	28.4	1			1	1
54			75	2	1	0	98	1	19											0		0	0						0	0	0	0	0	34.1	1			1	1
55			68	3	0	1	44	1	7											0		0	0						0	1	1	0	2	1.71	0			0	0
56			70	4	1	0	75	0	72											0	0	0	0						0			0	0	19.5	1			1	1
57			46	3	0	1	38	1	10											0		0	0						1	1	0	1	1	42.9	1			1	1
58			48	3	1	1	6	1	1											0		0	0						1	0	1	1	2	33.48	1			1	1
59			61	3	1	1	37	1	9											0	0	0	0						1	1	0	1	1	45.7	1			1	1
60			76	3	1	1	53	1	18											0		0	0						1			1	1	39.2	1			1	1
61			73	3	1	0	51	1	31											0	0	0	0						0	1	1	0	2	25.5	1			1	1
62			48	3	2	1	70	1	11											1	0	0	0						0	0	0	0	0	6.4	0			0	1
63			56	3	1	0	27	1	8											0	0	0	0						1	1	0	1	1	20.57	1			1	1
64			73	3	1	1	11	0	9											0		0	0						1	1	0	1	1	14.3	0			0	0
65			53	3	1	0	64	0	58											0		0	0						1	1	0	1	1	8.8	0			0	0
66			46	3	1	1	26	1	1											0		0	0						1	1	0	1
67			49	3	2	1	66	1	8											1	0	0	0						1	1	0	1	1	19	1			1	1
68			59	4	1	1	62	1	13											0	0	0	0						1	1	0	1	1	22.67	1			1	1
69			78	3	0	1	24	1	2											0	0								1	1	0	1	1	23.4	1			1	1
70			87	3	1	1	52	0	6											0		0	0						1	0	1	1	2	19.5	1			1	1
71			61	3	1	1	33	1	28											0		0	0						1	1	0	1	1	27.44	1			1	1
72			35	3	1	0	33	0	29											0	1	0	0						1	1	0	1	1	31.03	1			1	1
73			55	3	0	1	39	1	6											0	0	0	0						1	1	0	1	1	37.07	1			1	1
74			78	4	2	1	14	0	2											1	0	0	0							1		1
75			76	3	1	0	49	0	12											0	0	0	0						1	1	0	1	1	21.37	1			1	1
76			83	3	1	0	55	1	29											0	0								1			1	1	19.73	1			1	1
77			72	3	1	1	39	1	8											0	0	1			4					0		0	0	16.3	1			1	1
78			70	3	1	0	5	0	0											0									1	1	0	1	1	24.28	1			1	1
79			75	3	0	1	1	0												0										1		1
80			73	3	1	0	32	0	11											0	0	0	0						1	1	0	1	1	15.22	0			0	0
81			76	3	1	1	12	0	1											0	0	0	0						1	1	0	1	1	15.81	0			0	0
82			60	3	2	1	22	1	5											1	0	0	0						1			1	1	3.98	0			0	0
83			62	3	2	1	15	0	5											1	0	0	0						1	1	0	1	1	3.48	0			0	0
84			53	33	1	1	22	1	8											0	0	0	0						1			1	1	15.48	0			0	0
85			42	3	1	1	35	1	16											0	0	0	0						1	1	0	1	1	18.94	1			1	1
86			52	3	1	0	35	1	8											0	0	1			4				1			1	1	13.5	0			0	0
87			65	3	1	1	72	1	7											0	0	1			4				1	1	0	1	1	31.8	1			1	1
88			81	3	1	1	85	1	9											0	0	0	0						0	0	0	0	0	41.3	1			1	1
89			58	3	1	0	40	1	13											0	0	0	0						1			1	1	31	1			1	1
90			71	3	1	1	41	1	5											0	0	0	0						1			1	1	14.69	0			0	0
92			61	3	2	1	22	1	9											1		0	0						1	1	0	1	1	23	1			1	1
93			59	3	1	1	90	1	31											0		0	0						1	1	0	1	1	20	1			1	1
94			76	3	1	1	29	1	5											0	0	0	0						1	1	0	1	1	17.7	0			0	0
95			63	4	1	0	56	1	29											0	0	1			4				1	1	0	1	1	39	1			1	1
96			77	2	1	1	25	1	7											0		0	0						1	1	0	1	1	27	1			1	1
97			68	3	2	0	24	1	0											1	0	0	0						1	1	0	1	1	3.45	0			0	0
98			50	3	1	1	23	1	15											0	0	0	0						1	1	0	1	1	35	1			1	1
99			53	3	1	0	94	1	88											0	0	0	0						1	1	0	1	1	35.9	1			1	1
100			60	3	1	0	96	1	91											0	1	0	0						1	0	0	1	1	28.65	1			1	1
3230				3	1	1	88.7	1	14											0	1	1			4				1			1	1	14.68	0			0	0
1605				4	1	1	85.1333	1	6.8											0	1	1			4				1			1	1	2.63	0			0	0
771				4	1	0	204	0	204											0	2	0	0						0			0	0	30.83	1			1	1
2988				3	1	1	123.167	1	20											0	1	0	0						0			0							1
662				3	1	1	54.2	1	21											0	2	0	0						0			0	0	23.5	1			1	1
798				4	0	0	172.8	0	172.8											0	1	0	0						0			0	0	28.55	1			1	1
743				3	1	1	82.1667	1	24											0	1	0	0						1			1
862				4	1	1	129.367	1	11											0	2	0	0						1			1	1	30.16	1			1	1
780				3	1	0	163	0	163											0	2	0	0						0			0	0	20.2	1			1	1
1668				1	1	1	173.367	1	60											0	2	1			4				0			0	0	15.79	0			0	1
261				3	1	1	70.7667	1	1											0	1	0	0						1			1	1	15	0			0	0
1658				3	1	0	51.7667	1	19											0	1	0	0						1			1	1	18.76	1			1	1
4343				4	2	0	44.6667	1	10											1	0	1			4				1			1	1	29.46	1			1	1
1151				3	1	0	41.6	1	8											0	1	0	0						1			1
4461				3	1	0	12	0	12											0	2	0	0						1			1	1	26.27	1			1	1
4105				3	0	0	37.2333	1	6.6											0	2	1			4				1			1
2991				3	1	0	25.4	1	9											0	0	1			4				1			1	1	24.71	1			1	1
1108				3	1	1	119.333	1	10											0	2	0	0						1			1	1	12.94	0			0	0
2038				3	0	0	53.7333	1	5											0	1	0	0						1			1	1	9.09	0			0	0
195				3	1	0	72	1	10											0	1	1			4				1			1	1	15.55	0			0	0
3911				3	1	0	89.7333	1	51											0	1	0	0						1			1
626				3	1	1	134.4	1	11											0	2	1			4				1			1	1	42.8	1			1	1
3809				3	1	0	84	0	84											0	1	1			4				1			1	1	25.47	1			1	1
2518				3	1	1	116	1	94											0	2	1			4				0			0	0	6.53	0			0	1
1350				2	1	1	128	0	128											0	2	0	0						1			1	1	19.08	1			1	1
2234				3	1	0	24	0	24											0	1	0	0						1			1	1	19.32	1			1	1
2676				1	1	1	73.1	1	73.1											0	1	0	0						1			1	1	6.65	0			0	0
4378				3	1	1	34	1	3											0	1	1			4				1			1	1	12.32	0			0	0
1011				3	1	0	51.3667	1	19											0	1	0	0						1			1	1	17.4	1			1	1
1391				3	1	1	79.5667	1	10											0	1	0	0						1			1	1	16.28	0			0	0
1958				3	1	1	170.9	1	14											0	2	0	0						1			0	0	26.54	1			1	1
3677				2	1	0	84	0	84											0	1	1			4				1			1	1	8.55	0			0	0
1924				3	1	1	67.6333	1	14											0	1	0	0						1			1	1	12.65	0			0	0
567				3	2	0	48.1333	1	8											1	1	0	0						0			0	0	9	0			0	1
1744				3	1	0	276	1	67											0	1	0	0						1			1	1	29.43	1			1	1
1789				3	1	1	101.167	1	7											0	1	0	0						1			1	1	4.48	0			0	0
1329				3	1	1	137.167	1	33											0	1	1			4				1			1	1	18.94	1			1	1
3903				3	1	0	87.9	1	5											0	1	1			4
4372				3	1	1	60	1	9											0	1	0	0						1			1	1	23.01	1			1	1
4080				4	1	0	77.0667	1	10											0	2	0	0						1			1	1	11.24	0			0	0
883				3	1	0	83.4333	1	55											0	1	0	0						0			0	0	12.26	0			0	1
2454				3	1	1	90.8667	1	11											0	1	0	0						0			0	0	13.18	0			0	1
3346				3	2	0	193.8	1	11											1	2	0	0						0			0	0	9.92	0			0	1
1225				3	1	1	129.967	1	24											0	1	0	0						0			0	0	27.61	1			1	1
3316				4	2	0	96	0	96											1	2	1			4				0			0	0	10.08	0			0	1
245				3	1	0	44.1667	1	8											0	1	0	0						1			1	1	25.86	1			1	1
1229				2	1	1	92.3667	1	76											0	2	0	0						0			0	0	12.17	0			0	1
1388				4	1	1	148.367	0	132											0	0	0	0						1			1	1	7.93	0			0	0
1049				3	1	1	149.667	1	18											0	1	0	0						0			0	0	20.9	1			1	1
2666				3	0	0	23.1333	1	0											0	1	0	0						1			1	1	16.63	0			0	0
461				3	1	0	32.7667	1	8											0	1	0	0						1			1	1	27.15	1			1	1
627				3	1	1	204	0	204											0	1	0	0						0			0	0	12.09	0			0	1
1			76	4		1	17.8667	1	15.3											2	1	1	1	1	1	1	15.3	1
2			54.5	3	0	0	76.5	0	76.5											1	1	1	1	1	1	1	76.5	0				0	0	3.57				0	1	0	0.99	3.57	21.17	9.18			1
3			60.3	3	1	1	82.5333	1	15.8333											0	0	1	1	1	1	1	15.83	1				1	1	19.15				1	1	1			8.44	19.15			0
4			84.8	4		0	61.2667	0												2	2	1	1	1	1	1		0																				0
7			52.5	4	1	0	43.0667	0												1	1	1	1	1	1	1		0
8			74.2	3	1	0	62.1	1	43.6											1	2	1	1	1	1	1	43.6	1				1	1	0.08				0	0	1			8.29	0.08			0
9			52.6	3	1	0	57.3	0	57.3											0	1	1	1	1	1	1	57.3	0				1	1	17.7				1	1	1			8.33	17.7			0
10			24.2	4	0	0	59	1	44.7											1	2	1	1	1	1	1	44.7	1				1	1	31.44				1	1	1			14.31	31.44			0	1
11			58.2	3	1	0	55.2	0	55.2											0	1	1	1	1	1	1	55.2	0				1	1	42.2				1	1	1			21.09	42.2			0
13			59.9	4	1	1	37.6	1	36.0667											1	2	1	1	1	1	1	36.07	1				1	1	3.46				0	0	1			11.78	3.46			0
14			40.8	4	1	0	52.7333	0	52.7333											1	1	1	1	1	1	1	52.73	0				0	0	15.3				0	1	0	0.465	15.3
15			68.5	3	1	0	74.8	1	37.3667											0	0	1	1	1	1	1	37.37	1				1											13.52				0	0
16			48.5	1	1	0	62.0333	0	62.0333											0	1	1	1	1	1	1	62.03	0
17			64.4	3	1	1	65.1	1	51.5											1	0	1	1	1	1	1	51.5	1				0	0	5.08				0	1	0	5.5	5.08	21.8	26.14			1
18			71	3	1	1	66.8333	1	18.5333											1	1	1	1	1	1	1	18.53	1				0	0	28.52				1	1	0	4.32	28.52	3.9	9.33			1
19			49.9	3	1	1		1	11.1667											1	1	1	1	1	1	1	11.17	1				0	0	37.58				1	1	0	2.01	37.58	0				1
20			60.3	4	1	0	42.3333	0	47.2											1	1	1	1	1	1	1	47.2	0
21			62.1	3	1	1	32.2	1	9.26667											1	1	1	1	1	1	1	9.27	1				0	0	9.34				0	1	1			2.47	9.34			1
22			64.3	3	1	0	49.8	1	35.1											0	1	1	1	1	1	1	35.1	1				1	1	5.55				0	0	1			22.81	5.55			0	1
23			54	3	1	0	45.5333	0	45.5333												0	1	1	1	1	1	45.53	0				1	1	40.39				1	1	1			29.09	40.39			0
24			45.6	4	1	0	47.4667	1	34.0667											1	2	1	1	1	1	1	34.07	1				0	0	14.28				0	1	0	1.405	7.15	5.15	14.28			1
25			49	2	1	0	44.1667	0	44.1667											0	1	1	1	1	1	1	44.17	0				0	0	20.39				1	1	0	0.27	20.39					1
26			40.8	4	1	0	35.1333	0	35.1333											0	1	1	1	1	1	1	35.13	0				0	0	40.82				1	1	0				5.77	26.72	40.82	1
27			61.8	3	1	0	41.8333	0	41.8333											0	2	1	1	1	1	1	41.83	0				0	0	0.78				0	1	0	0.6	0.78					1
28			40.8	4	1	1	13.9667	1	10.1333											1	0	1	1	1	1	1	10.13	1				1	1	5.08				0	0	1			16.6	5.08			0	1
29			64.6	3		0	36	0	40.0333											2	2	1	1	1	1	1	40.03	0
30			57.3	3	1	0	67.4333	0	67.4333											0	1	1	1	1	1	1	67.43	0				1	1	52.78				1	1	0			19.59	12.48	8.21	52.78	0
31			83.6	3	1	0	38.8333	0	38.8333											0	2	1	1	1	1	1	38.83	0				1	1	56.29				1	1	1			23.81	56.29			0
32			77.1	3	1	1	15.2333	1	8.93333											1	0	1	1	1	1	1	8.93	1				1	1	10.6				0	0	0			1.63	9.27	12.63	10.6	1
33			54.1	3	1	0	48.3333	1	31.2333											0	0	1	1	1	1	1	31.23	1				1	1	31.48				1	1	0			17.33	7.45	18.32	31.48	0
34			53.5	3	1	0	40.2667	0	40.2667											1	1	1	1	1	1	1	40.27	0				1	1	26.78				1	1	1			31.82	26.78			0
35			64.1	3	1	0	29.4	0	38.1333											0	0	1	1	1	1	1	38.13	0
36				4	1	0	36.5	0	36.5											1	0	1	1	1	1	1	36.5	0				1	1	12.23				0	0	1			7.68	12.23			0	0
37			54.7	2	1	0	30.1667	0	30.1667											0	2	1	1	1	1	1	30.17	0				1	1	2.45				0	0	1			7.34	2.45			0	0
38			53.8	3	1	0	33.0333	0	33.0333											1	0	1	1	1	1	1	33.03	0				1	1	5.57				0	0	1	5.38		6.84	5.57			0	0
39			60.3	3	1	0	24.7	0	31.7											1	0	1	1	1	1	1	31.7	0																				0
40			61	4		0	21.8	1	24.1											2	1	1	1	1	1	1	24.1	1													7.04							0
41			72.5	4	1	0	12.9	0	10.8333											1	1	1	1	1	1	1	10.83	0				1	1	25.4				1	1	0	7.8	25.4	0	6.76			0	0
42			53.2	4	1	0	50.4	0	50.4											0	0	1	1	1	1	1	50.4	0				1	1	24.63				1	1	0					33.86	24.63	0	0
43			60.4	3	1	0	30.1333	1	15.8667											0	0	1	1	1	1	1	15.87	1				1	1	27.55				1	1	1			7.25	27.55			0	0
44			56.6	3	1	0	27.5667	0	27.5667											0	0	1	1	1	1	1	27.57	0				1	1	37.16				1	1	1			7.5	37.16			0	0
45			35.9	3	1	0	29.6333	1	26.1333											0	0	1	1	1	1	1	26.13	1				1	1	10.52				0	0	1			29.3	10.52			0	0
46			49	3	0	1	16.8667	1	14.8667											0	1	1	1	1	1	1	14.87	1																				0
47			71.1	3	1	1	29.6667	1	21.2											1	0	1	1	1	1	1	21.2	1				1	1	14.09				0	0	0	7.68	14.09	6.99	10.66	1.45	30.88	0	0
48			72.8	3	1	0	28.5667	1	17.3667											0	0	1	1	1	1	1	17.37	1				1	1	35.27				1	1	1			9.85	35.27			0	0
49			72.3	3	1	0	24.7333	0	31.4333											0	2	1	1	1	1	1	31.43	0																				0
50			72.8	3	1	0	23.6	0	23.6											0	0	1	1	1	1	1	23.6	0				1	1	14.77				0	0	1			18.6	14.77			0	1
51			65.6	3	1	0	18.6667	1	26.2333											0	0	1	1	1	1	1	26.23	1																				1
52			65.5	4	0	0	108.467	1	50.1333											0	0	1	0	0
53			43.7	2	0	1	64.3	1	59.4667											0	1	1	0	0
54			64.4	3	1	0	90.8333	1	94.1											1	1	1	0	0	3	1	64.23	0													6.48
55			65.3	3	1	0	128.867	1	135.433											0	1	1	0	0	3	1	73.53	0				1	1	33.83				1	1	1			15.1	33.83			0
56			57.3	3	1	1	90.6	1	60											1	1	1	0	0	3	1	25.2	1				0	0	10.04				0	1	0	3.5	10.04	17.4	24.76			0
57			78	3	0	1	42.1	1	33.9333											0	0	1	0	0	3	1	1.67	1				1	1	47.17				1	1	1			19.72	47.17			0	0
58			65.3	3	1	1	37.7667	1	34.5											0	0	1	0	0	2	1	8.27	1				1	1	49.36				1	1	1			12.88	49.36			0	0
59			68.4	4	1	1	75.3667	1	48.1											1	0	1	0	0	3	1	32.23	1				0	0	3.41				0	1	0			18.15	19.69	3.41	15.8	0	0
60			60.5	3	1	1	50.8667	1	53.2											0	1	1	0	0	3	1	32.67	1				1	1	24.08				1	1	1			17.33	24.08			0	0
61			40.7	3	1	1	31.2	1	24.8667											1	0	1	0	0	2	1	2.7	1				1	1	3.46				0	0	1			20.62	3.46			0	0
62			66.2	4	1	1	38.7667	1	31.1667											1	0	1	0	0	2	1	4.03	1				1	1	10.83				0	0	0				1.43	15.69	10.83	0
63			80	3	1	1	67.5	1	33.2667											0	0	1	0	0	2	1	38.37	0
64			60	3	1	0	85.5	1	41.8667											0	0	1	0	0	2	1	10.87	1
65			72.6	3	1	1	72.1	1	61.9667											0	0	1	0	0	2	1	22.4	1				1	1	42.6				1	1	1			32.68	42.6			0	0
66			62.4	3	0	0	115.9	1	100.767											1	0	1	0	0	2	1	33.33	1				1	1	32.01				1	1	0	40.19	32.01					0	0
67			73.4	4	1	0	94.3	1	94.3											1	0	1	0	0	2	1	70.9	0
68			43.2	3	1	1	65.5667	1	52.8											0	0	1	0	0	2	1	12.03	1
69			69.9	3	1	1	40.4	1	29.6											1	0	1	0	0	2	1	2.37	1				1	1	9.78				0	0	0	15.4	9.78					0	0
70			51.6	4	1	1	42.3667	1	37.5333											0	0	1	0	0	2	1	6.8	1				1	1	27.08				1	1	1			16.33	7.77		27.08	0
71			56.3	3	1	1	32.5	1	20.9											1	0	1	0	0	2	1	2.57	1
72			54.4	4	1	1	70.7667	1	39.7											1	1	1	0	0	2	1	13.2	1				0	0	20.5				0	1	1		20.5	2.54	1.52			1
73			70.6	3	1	1	65.1667	1	37.1333											1	0	1	0	0	3	1	1.8	1
74			59.8	4	1	0	74.7	1	74.7											0	1	1	0	0	2	1	44.03	0
75			40	3	1	1	36.8667	1	29.5											0	0	1	0	0	2	1	4.43	1
76			66.1	2	1	0	101.067	1	101.067											0	2	1	0	0	3	1	45.97	0
77			73.2	3	1	1	73.0667	1	56.7667											1	0	1	0	0	2	1	16.3	1
78			70	3	1	1	93.0667	1	92.8333											0	0	1	0	0	2	1	44.33	1				1	1	48.93				1	1	1			25.98	48.93			0
79			58.5	3	1	1	67.6	1	67.6											0	1	1	0	0	3	1	1.33	0				1	1	43.02				1	1	0					24.9	43.02	0	0
80			48.1	4	1	0	65.6333	1	33.6											0	0	1	0	0	3	1	15.33	1				1	1	47.7				1	1	1			20.82	47.7			0
81			49.8	3	1	0	82.4333	1	70.9667											0	2	1	0	0	2	1	18.33	1
82			73.6	3	1	0	84.8	1	74.7											1	0	1	0	0	2	1	36.63	1				1	1	30.4				1	1	0	8.33	30.4					0
83			64	3		1	60	1	33.8667											2	1	1	0	0	2	1	7.47	1
84			72.5644	3	1	1	46.9667	1	21.5											1	0	1	0	0	3	1	5.87	1				1	1	0.67				0	0	1			11.13	0.67			0
85			62.1	3	1	0	108.267	1	91.6333											1	0	1	0	0	2	1	108	0
86			57.8	4		0	62.1	1	42.2667											2	0	1	0	0	3	1	24.27	1				0	0	1.5				0	1	0	4	1.5					1
87			67.5	2		1	19.0667	1	15.0333											2	0	1	0	0	2	1	2.8	1				1	1	37.32				1	1	1			34.56	37.32			0
88			64.3	3	0	0	72.8333	1	42.0667											0	1	1	0	0	2	1	14.23	1
89			42.8	3	1	0	74.1667	1	74.1667											0	0	1	0	0	2	1	34.06	0				1	1	24.63				1	1	0			24.47	13.5	28.11	24.63	0
90			79.5	4	1	1	42.0667	1	38.8											1	1	1	0	0	2	1	1.67	1				1	1	5.87				0	0	1			13.27	5.87			0
91			69.1	3	1	1	69.3667	1	55.3											1	0	1	0	0	2	1	3.13	1																				1
92			51.2	3	1		35.1333	1	34.4											1	0	1	0	0	3	1	4.67	1
93			57.7	2	1	0	96.6667	1	87.4667											0	0	1	0	0	2	1	14.5	1				1	1	46.9				1	1	0	20	46.9					0
94			61.4	3	0	1	41.6333	1	31.8											0	0	1	0	0	2	1	4.93	1
95			52.6	3	1	0	97.6333	1	97.6333											1	0	1	0	0	2	1	30.2	0				0	0	15.99				0	1	1	11.78		2.67	15.99			1
96			76.8	3	1	0	57.3667	1	35.6667											0	0	1	0	0	2	1	9.1	1				1	1	43.9				1	1	1			36.2	43.9			0
97			53.5	2	1	0	78.3	1	73.2333											0	0	1	0	0	2	1	14.37	1																				0
98			65.4	3	1	0	93.1	1	88.0333											0	0	1	0	0	3	1	16.53	0																				0
99			66.7	3	0	1	22.4	1	21.2333											0	0	1	0	0	3	1	3.03	1				1	1	15.36				0	0	1			17.37	15.36			0	0
100			62.7	3	1	0	51.0667	1	43.5333											1	0	1	0	0	3	1	7.7	1				0	0	37.7				1	1	1			3.68	37.7			1	0
101			65.8	4	1	0	60.8333	1	47.5333											1	0	1	0	0	3	1	5.53	1				1	1	37.98				1	1	0	27.06	37.98	21.67	30.09			0	0
1	0		62.011	3		1	71.2667	1	18.2333	7.64533	1	0	0	4.052	0	34.7	34.7	1	0		0								1	1	0	1	1	0.21	0	0.21	0	0	0										1
2	0	1	39.4219	3		1	90.5333	1	25.6667	5	0	1	1	0.72	0	30.5333	63.2667	1	1										1	1	0	1	1	2.29	0	0.872	0	0	0										1
3	0		64.1836	3		1	36.2	1	33.1667	7.16933	1	0	0	0.898	0	3.03333	3.03333	1	0										0	0	0	0	0	0.618	0	0.094	0	0	1										0
4	0		54.0849	3		1	87	1	6	6.69333	1	0	0	8.304	0	32.9	49.3	1	0																														1
5	0		46.5781	3		1	51.0333	1	6.03333	10.184	1	0	0	13.872	0	31.2333	31.2333	1	0										1	1	0	1	1	1.624	0	5.544	0	0	0										1
6	0		41.863	3		1	30.2	1	12.9667	8.26	1	0	0	5.088	0	0.7	0.7	1	0										1	1	0	1	1	0.804	0	0.428	0	0	0										0
7	1		64.0055	3		1	16.0667	1	11.9333	7.16333	1	0	0	0.122	0	4.13333	4.13333	1	0										1	1	0	1	1	0	0	0.992	0	0	0										0
8	0	1	71.1178	3		1	90.5667	1	37	4.17267	0	1	1	3.426	0	53.5333	53.5333	1	1		0											1	1	0.316	0	6.664	0	0	0										1
9	0		68.8192	3		1	83.0333	1	38.7667	8.3	1	0	0	8.468	0	7.06667	7.06667	1	0		0								0	0	0	0	0	8.17	0	10.582	0	0	1										1
10	1		62.1973	4		1	19.9667	1	7.93333	6.398	1	0	0	5.36	0	17.1667	17.1667	1	0		0								0	0	0	0	0	9.42	0	4.972	0	0	1										1
11	0	1	48.4685	2		1	90.9	1	38.7667	2.87333	0	1	1	0.504	0	50.9	50.9	1	1		1								1	1	0	1	1	0.436	0			0	0										1
12	0		55.1096	3		1	68.6	1	20.8	14.5427	1	0	0	34.418	1	26.3333	26.3333	1	1		2								1	1	0	1	1	27.7227	1	27.39	1	1	1										1
13	0	1	74.5945	3		1	43.1	1	6.03333	4.013	0	1	1	19.486	1	19.6333	19.6333	1	1										1	1	0	1	1	18.7193	1	24.85	1	1	1										1
14	0		45.2712	3		1	68.8	1	25	7.65067	1	0	0	12.245	0	23.9333	23.9333	1	0		1								0	1	1	0	2	21.22	1	26.6747	1	1	1										1
15	0	1	67.811	3		1	119.4	1	32.5333	2.79133	0	1	1	11.3523	0	17.5	86.1667	1	1										1	1	0	1	1	13.2553	0	15.4	0	0	0										1
16	0		58.8411	3		1	65.9	1	17.1333												1								0	0	0	0	0	11.653	0	15.792	0	0	1										1
17	0		62.1014	4		1	56.2667	1	24.9667	7.44	1	0	0	7.82178	0	17.1	23.1667	1	0		0								1	1	0	1	1	22.2667	1	17.584	1	1	1										1
18	0	1	61.9781	4		1	50.9667	1	26.8667	2.512	0	1	1	14.498	0	22.7333	22.7333	1	1		1								1	1	0	1	1	29.0748	1	12.5	0	1	1										1
19	0		53.263	3		0	150.3	1	35.6333	10.9907	1	0	0	18.3473	1	114.667	114.667	0	1		0								1	1	0	1	1	12.1187	0	16.1	0	0	0										1
20	0		63.6192	3		1	28.5333	1	5.5	7.114	1	0	0	7.114	0	23.0333	23.0333	1	0										1	1	0	1	1	5.09867	0	10.0193	0	0	0										1
21	0		50.326	3		0	156.5	1	32.6333	4.84222	0	1	1	9.596	0	123.867	123.867	0	1		1								0	0	0	0	0	10.9767	0	22.06	1	0	1										1
22	2		52.7808	3		1	118.7	1	6.83333																				1	1	0	1	1	15.288	0	22.3525	1	0	0										0
23	0		45.3562	3		1	56.7333	1	23.9667																				1	1	0	1	1	8.86	0	11.53	0	0	0										1
24	0		44.3973	3		1	97.7	1	26.8	7.3275	1	0	0	17.68	1	70.9	70.9	1	1		1								1	1	0	1	1	10.5317	0	19.349	1	0	0										1
25	2		56.8411	3		1	136.8	1	6.03333	23.644	1	0	0	13.46	0	29.6	29.6	1	0		0								1	1	0	1	1	4.268	0	12.53	0	0	0										1
26	0		39.5233	3		1	31.7	1	13.4667	10.29	1	0	0	2.558	0	18.1333	18.1333	1	0		0								1	1	0	1	1	10.07	0	10.22	0	0	0										1
27	0		60.7014	3		1	64.9333	1	19.9333	11.988	1	0	0	12.7	0	31	31	1	0		0								1	1	0	1	1	11.968	0	24.0237	1	0	0										1
28	1		50.474	4		1	64.1667	1	19.6333												0								1	1	0	1	1	5.24	0	30.538	1	0	0										1
29	0		71.1918	3		1	30.2	1	12.7333	10.916	1	0	0	17.844	1	16.9	16.9	1	1										1	1	0	1	1	9.404	0	9.29	0	0	0										1
30	3		49.3123	3		1	51.4667	1	17.6	10.14	1	0	0	9.826	0	14.8667	33.9	1	0		0								1	1	0	1	1	13.092	0	6.928	0	0	0										1
31	0		45.6082	3		1	97.0667	1	51.7	7.51	1	0	0	11.444	0	45	45	1	0		2								1	1	0	1	1	9.948	0	5.334	0	0	0										1
32	3		50.0055	4		1	101.7	1	33.8333	7.11	1	0	0	11.418	0	67.1	67.1	1	0										0	0	0	0	0	18.26	1	19.129	1	1	1										1
33	0		52.7315	3		1	43.6333	1	9.93333	10.83	1	0	0	4.988	0	22.9667	22.9667	1	0		0								1	1	0	1	1	7.22	0	2	0	0	0										1
34	0		62.5233	3		1	89.7	1	17.9	7.834	1	0	0	29.878	1	18.6	18.6	1	1										1	1	0	1	1	7.238	0	6.54	0	0	0										1
35	0		43.2932	3		1	31.5667	1	13.3	13.708	1	0	0	17.062	1	10.3	10.3	1	1		0								0	0	0	0	0	8.612	0	8.382	0	0	1										1
36	0		64.9425	4		1	15.8333	1	8.43333	11.344	1	0	0	5.944	0	7.4	7.4	1	0										1	1	0	1	1	2.5875	0	5.302	0	0	0										1
37	0	1	63.126	3		1	69.5	1	37.2333	5.676	0	1	1	8.48	0	31.1667	31.1667	0	1		1								1	1	0	1	1	4.964	0	8.972	0	0	0										1
38	0		51.4356	3		0	79.6	1	31.9667	10.424	1	0	0	6.984	0	47.3333	47.3333	0	0		0								1			1	1	6.324	0			0	0										1
39	0		44.6493	2		1	45.2	1	17.9333	12.476	1	0	0	14.108	0	26.0667	26.0667	1	0		1								0	1	1	0	2	6.904	0	15.706	0	0	1										1
40	3		62.1123	3		0	91.2	1	32.7	14.938	1	0	0	29.8	1	12.4667	58.5	0	1										1	1	0	1	1	13.442	0	22.866	1	0	0										1
41	2		63.7726	4		1	16.7333	1	11.6667	11.474	1	0	0	4.3	0	5.06667	5.06667	1	0										1	1	0	1	1	3.662	0	7.898	0	0	0										0
42	0		44.0411	3		1	48.8	1	12.8333	17.036	1	0	0	20.93	1	24.0333	24.0333	1	1										1	1	0	1	1	16.684	1	7.238	0	1	1										1
[truncated: 4 more columns]

## Sheet: Supp Fig 1
	Carboplatin IC50, μM	# pRPA NF per cell
POV150	67.7	2.262
POV10	85.02	6.061
POV152	27.1	28.05
POV158	12.3	30.8
POV175	22.9	29.81
POV182	18.8	45.97
POV184	9.5	35.5
POV195	26.1	34.36
POV4992	1.75	38.56

## Sheet: Supp Fig 2A TYKNU
0	2	4
13.7	28.8	49
19.9	29.4	45.4
11.8	20.4	39.6

## Sheet: Supp Fig 2A OVCAR8
0	2	4
7.6	20	42.4
8.2	16.9	40.4
5.5	23.5	47.6

## Sheet: Supp Fig 2D TKNU
0	4	0	4
11.7	44.2	2.8	11.1
14.5	39.5	4.8	13.9
13.9	36.2	5.5	12.7

## Sheet: Supp Fig 2D OVCAR
0	4	0	4
8.7	36.7	2.2	12.9
9.2	41.4	1.9	9.8
11.8	32.2	1.4	9

## Sheet: Supp 3A
Cutoff	p-value OS
10	0.41
15	0.073
20	0.003
25	0.022
30	0.092

## Sheet: Supp 3B
Cutoff	p-value PFS
10	0.54
15	0.167
20	0.167
25	0.249
30	0.317
